# Supplementary material for: Cold-responsive interaction between MdRAD23D1 and MdMYB15 confers cold stress tolerance via the CBF pathway in apple (Malus domestica)
Source: PLoS Genet. 2026 Jun 25;22(6):e1012207. doi: 10.1371/journal.pgen.1012207 (PMC13298947; doi:10.1371/journal.pgen.1012207)
Supplement: S1 Data — (XLSX) [file pgen.1012207.s001.xlsx]

## Sheet: Sheet1
Figure 1 - source data						Figure 2 - source data									Figure 4 - source data						Figure 5 - source data						Figure 6 - source data					Figure 7 - source data
Fig. 1B						Fig. 2B									Fig. 4A						Fig. 5B						Fig. 6E					Fig. 7F
WT	47.56	3.14194						NA	CA						1	0.673028	2.67592	1.05023	0.498854								1	1	1	1
OE4	72.22	3.03469					WT	50.56	58.89	6.04194	5.02546				Root	Stem	Leaf	Flower	Fruit			Control	Cold				2	1.23	1.3	1.01			Control	Cold
OE5	77.78	4.06736					Ri18	25.76	31.67	4.02546	3.03333										WT	1.35	0.44	0.12	0.0223		3	4.3	9.2	3.26		WT	1.32	0.63	0.06	0.07
OE9	73.33	4.03333					Ri22	22.56	28.44	5.03469	4.02546										OE	1.22	0.11	0.01	0.03		4	2.1	4.5	2.17		15-OE	1.42	0.36	0.03	0.04
							Ri23	24.56	32.67	4.02546	4.03333				Fig. 4B						Ri	1.33	0.72	0.03	0.03174							D1-OE+15-OE	1.31	0.55	0.01	0.06
Fig. 1C															1	0.686257	0.424427	0.370296	0.25002													D1-Ri+15-OE	1.35	0.13	0.08	0.05
	Control	Cold				Fig. 2C		Control	NA	CA					0.0305505	0.04	0.0450925	0.0360555	0.0378594		Fig. 5C
WT	19.5997	70.4217	4.05823	2.03966			WT	23.8615	67.5342	60.2893	4.75121	1.99493	2.45589		0	2	4	6	8 h			Control	Cold
OE4	16.8657	38.1897	3.78502	3.96205			Ri18	18.2262	81.4279	69.7009	2.52358	1.37359	1.47732								WT	15.122	24.166
OE5	20.3248	43.1818	2.30672	2.81086			Ri22	22.4764	83.2349	72.2906	1.09167	4.40451	4.56105		Fig. 4E						OE	14.035	35.174
OE9	20.6462	38.5348	4.35819	3.57403			Ri23	19.8514	78.9635	69.6158	3.73217	1.76971	1.72042								Ri	13.221	16.77
															WT	53.33	5.06667
Fig. 1D						Fig. 2D		Control	NA						OE2	40.74	3.04626				Fig. 5D
	Control	Cold					WT	11.352	29.842	1.1246	2.19426				OE4	22.22	4.03333					WT	OE2	OE4	OE5
WT	20.726	64.93	2.64791	2.63531			Ri18	11.868	39.474	3.04178	1.36521				OE5	24.07	2.03902				CBF1	1	0.458028	0.22447	0.667716
OE4	21.672	43.258	2.48806	1.21926			Ri22	11.696	37.926	2.31242	3.22242										CBF2	1	0.209029	0.146101	0.351184
OE5	20.296	42.14	4.13069	0.82935			Ri23	10.492	39.044	1.04269	2.68535				Fig. 4F						CBF3	1	0.43887	0.357725	0.214967
OE9	21.93	42.312	1.34061	3.612												Control	Cold					0.0824829	0.104083	0.0416333	0.0230097
															WT	0.8846	0.6268	0.0645	0.01542			0.0276715	0.0404145	0.0276715	0.0276715
Fig. 1F															OE2	1.0386	0.4009	0.05052	0.0553			0.0578573	0.0578573	0.0276715	0.0276715
	Control	Cold													OE4	0.9033	0.352	0.04939	0.03341
WT	1.2	0.3283	0.1	0.0223											OE5	1.0284	0.3776	0.0791	0.03943		Fig. 5F
OE	1.25	0.6423	0.05	0.07683																		Control	Cold
Ri	1.11	0.1854	0.08	0.03174											Fig. 4G						OE-EV	20.3093	57.9032	2.38146	2.98254
																Control	Cold				MdMYB15-OE	17.9844	73.2004	4.99204	3.41004
Fig. 1G															WT	19.343	59.2618	2.18069	1.02451		Ri-EV	20.9114	53.3067	5.58206	4.80289
	Control	Cold													OE2	19.4921	77.7413	3.99488	4.79251		MdMYB15-Ri	18.5501	39.8323	5.68818	1.02549
WT	12	28.488	0.7	2.06937											OE4	20.0036	81.4426	3.92694	3.52234
OE	12.3	19.362	0.5	0.59583											OE5	19.3561	79.0094	2.92517	5.00904		Fig. 5G
Ri	13.5	38.764	0.8	1.94786																		Control	Cold
															Fig. 4H						OE-EV	32.55	64.48
																Control	Cold				MdMYB15-OE	27.63	83.26
															WT	27.004	56.072	2.89987	4.88386		Ri-EV	31.08	67.12
															OE2	26.23	78.002	2.08539	7.15716		MdMYB15-Ri	29.32	54.47
															OE4	27.52	71.724	2.99028	7.26095
															OE5	30.186	78.862	6.14343	3.15281		Fig. 5H
																						OE-EV	OE-MYB15	Ri-EV	Ri-MYB15
															Fig. 4I						CBF1	1	0.556095	0.888843	2.14861
																Control	Cold				CBF2	1	0.438383	1.30465	2.60918
															WT	0.67	0.47				CBF3	1	0.682992	1.4679	3.10196
															OE2	0.6967	0.2467					0.0252	0.0306	0.0252	0.0306
															OE4	0.66	0.2167					0.117189	0.0251661	0.03	0.0251661
															OE5	0.6867	0.22					0.0360555	0.0321455	0.0556776	0.0251661
