# Supplementary material for: Cold-responsive interaction between MdRAD23D1 and MdMYB15 confers cold stress tolerance via the CBF pathway in apple (Malus domestica)
Source: PLoS Genet. 2026 Jun 25;22(6):e1012207. doi: 10.1371/journal.pgen.1012207 (PMC13298947; doi:10.1371/journal.pgen.1012207)
Supplement: S1 Table — (XLSX) [file pgen.1012207.s008.xlsx]

## Sheet: Sheet1
Primer Name	Purpose/Vector	Sequence (5’-3’)
MdMYB15	CDs	ATGGGGAGAGCTCCTTGCTGTGAGAAGATGGGACTGAAGAAGGGGCCATGGACTTCTGAAGAAGATCAAATTCTTACATCCTTCATCCAAAAATATGGTCATGGAAATTGGCGTGCCCTTCCAAAGCAAGCTGGTTTGTTGAGATGTGGGAAGAGTTGCAGACTCCGGTGGATAAACTATTTGAGGCCGGATACCAAGAGAGGAAACTTTACAAGAGAAGAAGAGGAAGCTATCATTAAGTTGCATGATATGCTGGGTAACAGGTGGTCAGCAATTGCAGCAAGATTACCAGGACGCACCGATAACGAAATAAAAAATGTATGGCACACCAACTTGAAAAAAAGACTCAAAGACCATACTACAATAACATCACCAGCAAGTAGTAGTAATTGTACTTTC…
MdMYB15-2300-GFP	pCambia2300-GFP	F: CGagctcGgtaCCCGGggatccATGGGGAGAGCTCCT
		R: ccttgctcaccatGGTgtcgacAAATTCTGGTAATTC
MdRAD23D1-2300-GFP		F:CGagctcGgtaCCCGGggatccATGAAGGTTTTTGTCAAGA
		R:ccttgctcaccatGGTgtcgacAAGAAGATAGTTGGCGGCC
MdMYB15-pGWB415-HA	pGWB415	F: GGGGACAAGTTTGTACAAAAAAGCAGGCTTCATGGGGAGAGCTCCT
		R: GGGGACCACTTTGTACAAGAAAGCTGGGTTTCAAAATTCTGGTAATTC
MdMYB15-pGADT7	pGADT7	F: GCCATGGAGGCCAGTGAATTCATGGGGAGAGCTCCT
		R: CAGCTCGAGCTCGATGGATCCTCAAAATTCTGGTAATTC
MdMYB15-nLuc	pRI-101-nLuc	F: ATACATATGCCCGTCGACATGGGGAGAGCTCCT
		R: gaaagctgGGTTGGTACCAAATTCTGGTAATTC
MdMYB15-pET28a	pET28a	F: ATGGGTCGCGGATCCATGGGGAGAGCTCCT
		R: TCGAGTGCGGCCGCAAGCTTAAATTCTGGTAATTC
MdMYB15-c5X	pMAL-c5X	F: GAGGGAAGGATTTCACATATGATGGGGAGAGCTCCT
		R: ACCTGCAGGGAATTCGGATCCAAATTCTGGTAATTC
proMdCBF1-pABAi	pABAi	F: CTTGAATTCGAGCTCGGTACCTCACTGACAATCTAC
		R: AGCACATGCCTCGAGGTCGACTAATTTCTGGGACCA
proMdCBF2-pABAi		F: CTTGAATTCGAGCTCGGTACCGGAACTTGGAGAAAC
		R: AGCACATGCCTCGAGGTCGACTTTTGTTGTGCTGC
proMdCBF3-pABAi		F: CTTGAATTCGAGCTCGGTACCGGATAAAACCGTCCG
		R: AGCACATGCCTCGAGGTCGACAGGCAACTTCCGGTG
MdMYB15-62-SK	pGreenII 62-SK	F: cgctctagaactagtggatccATGGGGAGAGCTCCT
		R: gataagcttgatatcgaattcAAATTCTGGTAATTC
proMdCBF1-0800-LUC	pGreenII 0800-LUC	F: gtcgacggtatcgataagcttTCACTGACAATCTAC
		R: CGCTCTAGAACTAGTGGATCCTAATTTCTGGGACCA
proMdCBF2-0800-LUC	pGreenII 0800-LUC	F: gtcgacggtatcgataagcttGGAACTTGGAGAAAC
		R: CGCTCTAGAACTAGTGGATCCTTTTGTTGTGCTGC
proMdCBF3-0800-LUC	pGreenII 0800-LUC	F: gtcgacggtatcgataagcttGGATAAAACCGTCCG
		R: CGCTCTAGAACTAGTGGATCCAGGCAACTTCCGGTG
MdCBF1-probe	EMSA	F: TGGATTTGTGTTTGGTTACAGAGATGGCAA
		R:TTGCCATCTCTGTAACCAAACACAAATCCA
MdCBF1-probe-mut		F: TGGATTTGTGTTAAAAAACAGAGATGGCAA
		R:TTGCCATCTCTGTTTTTTAACACAAATCCA
MdCBF2-probe		F:CTTTGAATTTCTTGGTTAATGTTTTGTTTT
		R:AAAACAAAACATTAACCAAGAAATTCAAAG
MdCBF2-probe-mut		F:CTTTGAATTTCTAAAAAAATGTTTTGTTTT
		R:AAAACAAAACATTTTTTTAGAAATTCAAAG
MdCBF3-probe		F:CCAGTCTTCATATGGTTAAAGTCAAATCAA
		R:TTGATTTGACTTTAACCATATGAAGACTGG
MdCBF3-probe-mut		F:CCAGTCTTCATAAAAAAAAAGTCAAATCAA
		R:TTGATTTGACTTTTTTTTTATGAAGACTGG
qMdRAD23D1	qRT-PCR	F:CACAACCGGCAGCACCTACTG
		R:AAGGCTTGGAACTGTGGACTGTTG
qMdMYB15		F:TGAGGCCGGATACCAAGAGA
		R:AGGTTGATCAGCAGACTGGC
qMdCBF1		F:CCCCATGTTCCTGACCTTGT
		R:AAATTAAGGCAGGCGGACCT
qMdCBF2		F:CTTCGTTCTCCGACGAGGTC
		R:TCCCTCTAAAGGCCAATGCC
qMdCBF3		F:ACTTACCCGAAGAAGCAGGC
		R:GTCGGCAAAGTTGAGGCAAG
qMdMDH		F:ATTCAAGTATGCCTGGGTGC
		R:CAGTCAGCCTGTGATGTTCC
Ubiquitin		F: GGTGTTTCCAGTGGCGGACG
		R: TCCTCCCCTCAGCTACGGGGTAT
